# Supplementary material for: 6-Chlorocoumarin Conjugates with Nucleobases and Nucleosides as Potent Anti-Hepatitis C Virus Agents
Source: Molecules. 2025 Apr 15;30(8):1776. doi: 10.3390/molecules30081776 (PMC12029179; doi:10.3390/molecules30081776)
Supplement: Supplementary file 1 [file molecules-30-01776-s001.zip]

Archive with 1 entries (1 files):
- molecules-3518700-supplementary.pdf
